# Supplementary material for: EPHA2 is a novel cell surface marker of OCT4-positive undifferentiated cells during the differentiation of mouse and human pluripotent stem cells
Source: Stem Cells Transl Med. 2024 May 29;13(8):763–75. doi: 10.1093/stcltm/szae036 (PMC11328934; doi:10.1093/stcltm/szae036)
Supplement: szae036_suppl_Supplementary_Figures_S1-S10 [file szae036_suppl_supplementary_figures_s1-s10.zip]

Archive with 3 entries (2 files):
- Supplementary Figures Intoh 240426/
- Supplementary Figures Intoh 240426/Supplementary Figures Intoh 240426.docx
- Supplementary Figures Intoh 240426/Supplementary Figures Intoh 240426.pdf
